# Supplementary material for: Phenotypic and Genomic Profiling of Escherichia coli from Irish Raw Milk and Raw Milk Products: A Baseline Study
Source: Antibiotics (Basel). 2026 Mar 24;15(4):326. doi: 10.3390/antibiotics15040326 (PMC13114145; doi:10.3390/antibiotics15040326)
Supplement: Supplementary file 1 [file antibiotics-15-00326-s001.zip › Supplementary Table S1.xlsx]

## Sheet: Sheet1
BioSamples:	Organism	library_ID	Sample ID	library_strategy	WGS Run ID	Sample name	Source	Phenotypic AMR results	Top Species Match	Top Species Match Identity	Perc. Good Targets	Avg. Coverage (Assembled)	Contig Count (Assembled	N50 (Assembled)	GC-Content (assembled)	Approximated Genome Size (Mbases)	Quality Control	ST Warwick	CC Warwick	Complex Type	lat_lon	library_source	library_selection	library_layout	platform	instrument_model	design_description	filetype	filename	filename2
SAMN54929699	Escherichia coli	GB22-001213	01	WGS	WGS 25-0017	Raw milk_1	RM- NRCP	Fully Susceptible	Escherichia coli	1.00	99.2	157	216	122815	50.6	4.9	Pass	398	ST398 Cplx	62660	not applicable	GENOMIC	RANDOM	paired	ILLUMINA	NextSeq 1000/2000	DNA was extracted using the MagNA Pure 96 DNA and Viral NA Small Volume Kit. The Illumina DNA Prep kit was used to prepare the libraries from extracted DNA. Libraries were pooled and sequenced	fastq	GB22-001213_EcNrl_X_S20_R1_001.fastq	GB22-001213_EcNrl_X_S20_R2_001.fastq
SAMN54929700	Escherichia coli	GB22-001366a	02	WGS	WGS 25-0004	Raw milk_2	RM - NRCP	Amp Cip Nal Tet	Escherichia coli	1.00	99.6	120	199	209.458	50.6	5	Pass	162	ST469 Cplx	57598	not applicable	GENOMIC	RANDOM	paired	ILLUMINA	NextSeq 1000/2000	DNA was extracted using the MagNA Pure 96 DNA and Viral NA Small Volume Kit. The Illumina DNA Prep kit was used to prepare the libraries from extracted DNA. Libraries were pooled and sequenced	fastq	GB22-001366a_EcAmr_X_S5_R1_001.fastq	GB22-001366a_EcAmr_X_S5_R2_001.fastq
SAMN54929701	Escherichia coli	GB22-001367b	03	WGS	WGS 25-0004	Raw milk_3	RM - NRCP	Amp Smx Tmp	Escherichia coli	1.00	99.6	107	233	113162	50.8	5.1	Pass	58	ST155 Cplx	57597	not applicable	GENOMIC	RANDOM	paired	ILLUMINA	NextSeq 1000/2000	DNA was extracted using the MagNA Pure 96 DNA and Viral NA Small Volume Kit. The Illumina DNA Prep kit was used to prepare the libraries from extracted DNA. Libraries were pooled and sequenced	fastq	GB22-001367b_EcAmr_X_S6_R1_001.fastq	GB22-001367b_EcAmr_X_S6_R2_001.fastq
SAMN54929702	Escherichia coli	GB22-001370a	04	WGS	WGS 25-0004	Raw milk_4	RM - NRCP	Amp, Ctx, Fox, Caz, Smx, Tmp	Escherichia coli	1.00	99.5	124	306	143752	50.7	4.9	Pass	88	ST23 Cplx	57600	not applicable	GENOMIC	RANDOM	paired	ILLUMINA	NextSeq 1000/2000	DNA was extracted using the MagNA Pure 96 DNA and Viral NA Small Volume Kit. The Illumina DNA Prep kit was used to prepare the libraries from extracted DNA. Libraries were pooled and sequenced	fastq	GB22-001370a_EcAmr_X_S7_R1_001.fastq	GB22-001370a_EcAmr_X_S7_R2_001.fastq
SAMN54929703	Escherichia coli	GB22-001511a	05	WGS	WGS 25-0004	Raw milk_5	RM - NRCP	Amp Smx Tmp Tet	Escherichia coli	1.00	99.5	113	254	132029	50.8	5	Pass	58	ST155 Cplx	57599	not applicable	GENOMIC	RANDOM	paired	ILLUMINA	NextSeq 1000/2000	DNA was extracted using the MagNA Pure 96 DNA and Viral NA Small Volume Kit. The Illumina DNA Prep kit was used to prepare the libraries from extracted DNA. Libraries were pooled and sequenced	fastq	GB22-001511a_EcAmr_X_S8_R1_001.fastq	GB22-001511a_EcAmr_X_S8_R2_001.fastq
SAMN54929704	Escherichia coli	GB22-001515a	06	WGS	WGS 25-0004	Raw milk_6	RM - NRCP	Amp Smx Tmp	Escherichia coli	1.00	99.4	107	366	109892	50.8	5.1	Pass	58	ST155 Cplx	57601	not applicable	GENOMIC	RANDOM	paired	ILLUMINA	NextSeq 1000/2000	DNA was extracted using the MagNA Pure 96 DNA and Viral NA Small Volume Kit. The Illumina DNA Prep kit was used to prepare the libraries from extracted DNA. Libraries were pooled and sequenced	fastq	GB22-001515a_EcAmr_X_S9_R1_001.fastq	GB22-001515a_EcAmr_X_S9_R2_001.fastq
SAMN54929705	Escherichia coli	GB22-001516	07	WGS	WGS 25-0017	Raw milk_7	RM- NRCP	Fully Susceptible	Escherichia coli	1.00	99.5	205	328	196906	50.5	5.2	Pass	442	Unknown	57619	not applicable	GENOMIC	RANDOM	paired	ILLUMINA	NextSeq 1000/2000	DNA was extracted using the MagNA Pure 96 DNA and Viral NA Small Volume Kit. The Illumina DNA Prep kit was used to prepare the libraries from extracted DNA. Libraries were pooled and sequenced	fastq	GB22-001516_EcNrl_X_S21_R1_001.fastq	GB22-001516_EcNrl_X_S21_R2_001.fastq
SAMN54929706	Escherichia coli	GB22-001530	08	WGS	WGS 25-0021	Butter_8	RMD - Butter	Fully susceptible	Escherichia coli	1.00	99.5	199	130	211336	50.7	4.8	Pass	2539	ST205 Cplx	57616	not applicable	GENOMIC	RANDOM	paired	ILLUMINA	NextSeq 1000/2000	DNA was extracted using the MagNA Pure 96 DNA and Viral NA Small Volume Kit. The Illumina DNA Prep kit was used to prepare the libraries from extracted DNA. Libraries were pooled and sequenced	fastq	GB22-001530_EcNrl_X_S22_R1_001.fastq	GB22-001530_EcNrl_X_S22_R2_001.fastq
SAMN54929707	Escherichia coli	GB22-001991	09	WGS	WGS 25-0017	Raw milk_9	RM- NRCP	Fully Susceptible	Escherichia coli	1.00	99.8	177	135	160562	50.7	4.8	Pass	10	ST10 Cplx	62628	not applicable	GENOMIC	RANDOM	paired	ILLUMINA	NextSeq 1000/2000	DNA was extracted using the MagNA Pure 96 DNA and Viral NA Small Volume Kit. The Illumina DNA Prep kit was used to prepare the libraries from extracted DNA. Libraries were pooled and sequenced	fastq	GB22-001991_EcNrl_X_S22_R1_001.fastq	GB22-001991_EcNrl_X_S22_R2_001.fastq
SAMN54929708	Escherichia coli	GB22-002009	10	WGS	WGS 25-0021	Raw milk_10	RM- NRCP	Fully susceptible	Escherichia coli	1.00	99.6	212	231	148363	50.6	4.9	Pass	10	ST10 Cplx	63039	not applicable	GENOMIC	RANDOM	paired	ILLUMINA	NextSeq 1000/2000	DNA was extracted using the MagNA Pure 96 DNA and Viral NA Small Volume Kit. The Illumina DNA Prep kit was used to prepare the libraries from extracted DNA. Libraries were pooled and sequenced	fastq	GB22-002009_EcNrl_X_S23_R1_001.fastq	GB22-002009_EcNrl_X_S23_R2_001.fastq
SAMN54929709	Escherichia coli	GB22-002025	11	WGS	WGS 25-0021	Raw milk_11	RM- NRCP	Fully susceptible	Escherichia coli	1.00	99.5	215	237	87648	50.8	4.9	Pass	10	ST10 Cplx	63040	not applicable	GENOMIC	RANDOM	paired	ILLUMINA	NextSeq 1000/2000	DNA was extracted using the MagNA Pure 96 DNA and Viral NA Small Volume Kit. The Illumina DNA Prep kit was used to prepare the libraries from extracted DNA. Libraries were pooled and sequenced	fastq	GB22-002025_EcNrl_X_S24_R1_001.fastq	GB22-002025_EcNrl_X_S24_R2_001.fastq
SAMN54929710	Escherichia coli	GB22-002611a	12	WGS	WGS 25-0004	Raw milk_12	RM - NRCP	Amp Chl Cip Nal Smx Tet Tmp	Escherichia coli	1.00	99.3	105	2450	105329	50.6	5.8	Pass	410	ST23 Cplx	5972	not applicable	GENOMIC	RANDOM	paired	ILLUMINA	NextSeq 1000/2000	DNA was extracted using the MagNA Pure 96 DNA and Viral NA Small Volume Kit. The Illumina DNA Prep kit was used to prepare the libraries from extracted DNA. Libraries were pooled and sequenced	fastq	GB22-002611a_EcAmr_X_S10_R1_001.fastq	GB22-002611a_EcAmr_X_S10_R2_001.fastq
SAMN54929711	Escherichia coli	GB22-002636a	13	WGS	WGS 25-0004	Raw milk_13	RM - NRCP	Amp Smx Tmp	Escherichia coli	1.00	99.5	115	162	142538	50.5	4.8	Pass	10	ST10 Cplx	59608	not applicable	GENOMIC	RANDOM	paired	ILLUMINA	NextSeq 1000/2000	DNA was extracted using the MagNA Pure 96 DNA and Viral NA Small Volume Kit. The Illumina DNA Prep kit was used to prepare the libraries from extracted DNA. Libraries were pooled and sequenced	fastq	GB22-002636a_EcAmr_X_S12_R1_001.fastq	GB22-002636a_EcAmr_X_S12_R2_001.fastq
SAMN54929712	Escherichia coli	GB22-002825	14	WGS	WGS 25-0017	Raw milk_14	RM- FBO	Fully Susceptible	Escherichia coli	1.00	98.6	163	348	86493	50.8	4.9	Pass	536	ST399 Cplx	57618	not applicable	GENOMIC	RANDOM	paired	ILLUMINA	NextSeq 1000/2000	DNA was extracted using the MagNA Pure 96 DNA and Viral NA Small Volume Kit. The Illumina DNA Prep kit was used to prepare the libraries from extracted DNA. Libraries were pooled and sequenced	fastq	GB22-002825_EcNrl_X_S26_R1_001.fastq	GB22-002825_EcNrl_X_S26_R2_001.fastq
SAMN54929713	Escherichia coli	GB22-002984	15	WGS	WGS 25-0017	Cream_15	RMD - Cream	Fully Susceptible	Escherichia coli	1.00	99.5	159	115	219268	50.7	4.8	Pass	2539	ST205 Cplx	57616	not applicable	GENOMIC	RANDOM	paired	ILLUMINA	NextSeq 1000/2000	DNA was extracted using the MagNA Pure 96 DNA and Viral NA Small Volume Kit. The Illumina DNA Prep kit was used to prepare the libraries from extracted DNA. Libraries were pooled and sequenced	fastq	GB22-002984_EcNrl_X_S29_R1_001.fastq	GB22-002984_EcNrl_X_S29_R2_001.fastq
SAMN54929714	Escherichia coli	GB22-003862	16	WGS	WGS 25-0017	Raw milk_16	RM- NRCP	Fully Susceptible	Escherichia coli	0.99	99.3	235	180	176428	50.6	5.2	Pass	3381	Unknown	62637	not applicable	GENOMIC	RANDOM	paired	ILLUMINA	NextSeq 1000/2000	DNA was extracted using the MagNA Pure 96 DNA and Viral NA Small Volume Kit. The Illumina DNA Prep kit was used to prepare the libraries from extracted DNA. Libraries were pooled and sequenced	fastq	GB22-003862_EcNrl_X_S31_R1_001.fastq	GB22-003862_EcNrl_X_S31_R2_001.fastq
SAMN54929715	Escherichia coli	GB22-003867a	17	WGS	WGS 25-0004	Raw milk_17	RM- NRCP	Amp, Tet	Escherichia coli	1.00	99.4	133	194	198476	50.6	5.1	Pass	88	ST23 Cplx	57632	not applicable	GENOMIC	RANDOM	paired	ILLUMINA	NextSeq 1000/2000	DNA was extracted using the MagNA Pure 96 DNA and Viral NA Small Volume Kit. The Illumina DNA Prep kit was used to prepare the libraries from extracted DNA. Libraries were pooled and sequenced	fastq	GB22-003867a_EcAmr_X_S17_R1_001.fastq	GB22-003867a_EcAmr_X_S17_R2_001.fastq
SAMN54929716	Escherichia coli	GB22-003874	18	WGS	WGS 25-0004	Raw milk_18	RM- NRCP	Amp, Chl, Smx, Tet, Tmp	Escherichia coli	0.99	99.5	87	251	163644	50.7	5.2	Pass	783	Unknown	59613	not applicable	GENOMIC	RANDOM	paired	ILLUMINA	NextSeq 1000/2000	DNA was extracted using the MagNA Pure 96 DNA and Viral NA Small Volume Kit. The Illumina DNA Prep kit was used to prepare the libraries from extracted DNA. Libraries were pooled and sequenced	fastq	GB22-003874_EcAmr_X_S19_R1_001.fastq	GB22-003874_EcAmr_X_S19_R2_001.fastq
SAMN54929717	Escherichia coli	GB22-003875	19	WGS	WGS 25-0017	Raw milk_19	RM- NRCP	Fully Susceptible	Escherichia coli	1.00	99.4	78	257	174397	50.7	5	Pass	Unknown	Unknown	62638	not applicable	GENOMIC	RANDOM	paired	ILLUMINA	NextSeq 1000/2000	DNA was extracted using the MagNA Pure 96 DNA and Viral NA Small Volume Kit. The Illumina DNA Prep kit was used to prepare the libraries from extracted DNA. Libraries were pooled and sequenced	fastq	GB22-003875_EcNrl_X_S35_R1_001.fastq	GB22-003875_EcNrl_X_S35_R2_001.fastq
SAMN54929718	Escherichia coli	GB22-003876	20	WGS	WGS 25-0017	Raw milk_20	RM- NRCP	Fully Susceptible	Escherichia coli	1.00	99.4	168	164	196319	50.6	5.1	Pass	164	Unknown	62640	not applicable	GENOMIC	RANDOM	paired	ILLUMINA	NextSeq 1000/2000	DNA was extracted using the MagNA Pure 96 DNA and Viral NA Small Volume Kit. The Illumina DNA Prep kit was used to prepare the libraries from extracted DNA. Libraries were pooled and sequenced	fastq	GB22-003876_EcNrl_X_S36_R1_001.fastq	GB22-003876_EcNrl_X_S36_R2_001.fastq
SAMN54929719	Escherichia coli	GB22-003877	21	WGS	WGS 25-0017	Raw milk_21	RM- FBO	Fully Susceptible	Escherichia coli	1.00	99.5	184	205	180980	50.6	4.9	Pass	8842	Unknown	62641	not applicable	GENOMIC	RANDOM	paired	ILLUMINA	NextSeq 1000/2000	DNA was extracted using the MagNA Pure 96 DNA and Viral NA Small Volume Kit. The Illumina DNA Prep kit was used to prepare the libraries from extracted DNA. Libraries were pooled and sequenced	fastq	GB22-003877_EcNrl_X_S37_R1_001.fastq	GB22-003877_EcNrl_X_S37_R2_001.fastq
SAMN54929720	Escherichia coli	GB22-003878	22	WGS	WGS 25-0017	Raw milk_22	RM- FBO	Fully Susceptible	Escherichia coli	1.00	99.5	207	111	212920	50.5	5.1	Pass	101	ST101 Cplx	57642	not applicable	GENOMIC	RANDOM	paired	ILLUMINA	NextSeq 1000/2000	DNA was extracted using the MagNA Pure 96 DNA and Viral NA Small Volume Kit. The Illumina DNA Prep kit was used to prepare the libraries from extracted DNA. Libraries were pooled and sequenced	fastq	GB22-003878_EcNrl_X_S38_R1_001.fastq	GB22-003878_EcNrl_X_S38_R2_001.fastq
SAMN54929721	Escherichia coli	GB22-003881	23	WGS	WGS 25-0017	Raw milk_23	RM- NRCP	Fully Susceptible	Escherichia coli	1.00	99.6	134	196	179846	50.5	5.1	Pass	1310	Unknown	62643	not applicable	GENOMIC	RANDOM	paired	ILLUMINA	NextSeq 1000/2000	DNA was extracted using the MagNA Pure 96 DNA and Viral NA Small Volume Kit. The Illumina DNA Prep kit was used to prepare the libraries from extracted DNA. Libraries were pooled and sequenced	fastq	GB22-003881_EcNrl_X_S39_R1_001.fastq	GB22-003881_EcNrl_X_S39_R2_001.fastq
SAMN54929722	Escherichia coli	GB22-004397	24	WGS	WGS 25-0004	Cream_24	RMD - Cream	Cip, Nal, Smx, Tmp	Escherichia coli	0.98	99.6	132	362	115903	50.7	5.1	Pass	10	ST10 Cplx	57640	not applicable	GENOMIC	RANDOM	paired	ILLUMINA	NextSeq 1000/2000	DNA was extracted using the MagNA Pure 96 DNA and Viral NA Small Volume Kit. The Illumina DNA Prep kit was used to prepare the libraries from extracted DNA. Libraries were pooled and sequenced	fastq	GB22-004397_EcAmr_X_S23_R1_001.fastq	GB22-004397_EcAmr_X_S23_R2_001.fastq
SAMN54929723	Escherichia coli	GB22-004401	25	WGS	WGS 25-0017	Raw milk_25	RM- FBO	Fully Susceptible	Escherichia coli	1.00	99.4	219	271	135134	50.6	5.1	Pass	448	ST448 Cplx	57614	not applicable	GENOMIC	RANDOM	paired	ILLUMINA	NextSeq 1000/2000	DNA was extracted using the MagNA Pure 96 DNA and Viral NA Small Volume Kit. The Illumina DNA Prep kit was used to prepare the libraries from extracted DNA. Libraries were pooled and sequenced	fastq	GB22-004401_EcNrl_X_S40_R1_001.fastq	GB22-004401_EcNrl_X_S40_R2_001.fastq
SAMN54929724	Escherichia coli	GB22-004410	26	WGS	WGS 25-0017	Cheese_26	RMD - Cheese	Fully Susceptible	Escherichia coli	1.00	99.4	165	208	115999	50.6	4.8	Pass	43	ST10 Cplx	57641	not applicable	GENOMIC	RANDOM	paired	ILLUMINA	NextSeq 1000/2000	DNA was extracted using the MagNA Pure 96 DNA and Viral NA Small Volume Kit. The Illumina DNA Prep kit was used to prepare the libraries from extracted DNA. Libraries were pooled and sequenced	fastq	GB22-004410_EcNrl_X_S41_R1_001.fastq	GB22-004410_EcNrl_X_S41_R2_001.fastq
SAMN54929725	Escherichia coli	GB22-004413	27	WGS	WGS 22-0053a	Raw milk_27	RM- FBO	Fully susceptible	Escherichia coli	1.00	99.5	90	79	251358	50.5	5.1	Pass	101	ST101 Cplx	57642	not applicable	GENOMIC	RANDOM	paired	ILLUMINA	NextSeq 1000/2000	DNA was extracted using the MagNA Pure 96 DNA and Viral NA Small Volume Kit. The Illumina DNA Prep kit was used to prepare the libraries from extracted DNA. Libraries were pooled and sequenced	fastq	GB22-004413_S12_L001_R1_001.fastq	GB22-004413_S12_L001_R2_001.fastq
SAMN54929726	Escherichia coli	GB22-004414a	28	WGS	WGS 25-0004	Raw milk_28	RM- FBO	Amp, Ctx, Caz, Chl, Fep,Gen, Smx, Tet, Tmp	Escherichia coli	1.00	99.6	120	451	109035	50.7	5.2	Pass	1126	ST155 Cplx	57541	not applicable	GENOMIC	RANDOM	paired	ILLUMINA	NextSeq 1000/2000	DNA was extracted using the MagNA Pure 96 DNA and Viral NA Small Volume Kit. The Illumina DNA Prep kit was used to prepare the libraries from extracted DNA. Libraries were pooled and sequenced	fastq	GB22-004414a_EcAmr_X_S30_R1_001.fastq	GB22-004414a_EcAmr_X_S30_R2_001.fastq
SAMN54929727	Escherichia coli	GB22-004420	29	WGS	WGS 25-0004	Raw milk_29	RM- FBO	Amp, Smx, Tet	Escherichia coli	1.00	99.5	110	297	137682	50.8	5.1	Pass	711	Unknown	59624	not applicable	GENOMIC	RANDOM	paired	ILLUMINA	NextSeq 1000/2000	DNA was extracted using the MagNA Pure 96 DNA and Viral NA Small Volume Kit. The Illumina DNA Prep kit was used to prepare the libraries from extracted DNA. Libraries were pooled and sequenced	fastq	GB22-004420_EcAmr_X_S35_R1_001.fastq	GB22-004420_EcAmr_X_S35_R2_001.fastq
SAMN54929728	Escherichia coli	GB22-004513a	30	WGS	WGS 25-0021	Raw milk_30	RM- NRCP	Fully Susceptible	Escherichia coli	1.00	99.5	139	242	161361	50.8	5.1	Pass	17585	Unknown	62645	not applicable	GENOMIC	RANDOM	paired	ILLUMINA	NextSeq 1000/2000	DNA was extracted using the MagNA Pure 96 DNA and Viral NA Small Volume Kit. The Illumina DNA Prep kit was used to prepare the libraries from extracted DNA. Libraries were pooled and sequenced	fastq	GB22-004513a_EcNrl_X_S28_R1_001.fastq	GB22-004513a_EcNrl_X_S28_R2_001.fastq
SAMN54929729	Escherichia coli	GB22-004568	31	WGS	WGS 25-0017	Raw milk_31	RM- NRCP	Fully Susceptible	Escherichia coli	1.00	99.5	143	183	166678	50.7	4.7	Pass	398	ST398 Cplx	57612	not applicable	GENOMIC	RANDOM	paired	ILLUMINA	NextSeq 1000/2000	DNA was extracted using the MagNA Pure 96 DNA and Viral NA Small Volume Kit. The Illumina DNA Prep kit was used to prepare the libraries from extracted DNA. Libraries were pooled and sequenced	fastq	GB22-004568_EcNrl_X_S49_R1_001.fastq	GB22-004568_EcNrl_X_S49_R2_001.fastq
SAMN54929730	Escherichia coli	GB22-004870	32	WGS	WGS 25-0004	Raw milk_32	RM- NRCP	Amp, Chl, Cip, Nal, Smx, Tet, Tmp	Escherichia coli	1.00	99.2	126	191	107974	50.7	4.8	Pass	744	Unknown	57617	not applicable	GENOMIC	RANDOM	paired	ILLUMINA	NextSeq 1000/2000	DNA was extracted using the MagNA Pure 96 DNA and Viral NA Small Volume Kit. The Illumina DNA Prep kit was used to prepare the libraries from extracted DNA. Libraries were pooled and sequenced	fastq	GB22-004870_EcAmr_X_S44_R1_001.fastq	GB22-004870_EcAmr_X_S44_R2_001.fastq
												148.375	298.5	148889	50.6594	5.01875
																												v
