# Supplementary material for: Phenotypic and Genomic Profiling of Escherichia coli from Irish Raw Milk and Raw Milk Products: A Baseline Study
Source: Antibiotics (Basel). 2026 Mar 24;15(4):326. doi: 10.3390/antibiotics15040326 (PMC13114145; doi:10.3390/antibiotics15040326)
Supplement: Supplementary file 1 [file antibiotics-15-00326-s001.zip › Supplementary Table S2.xlsx]

## Sheet: Sheet1
Minimum Inhibitory Concentration (MIC) values
Cells highlighted in red denote resistance to that antimicrobial
	Sensititre EUVSEC3 AST plate															Sensititre EUVSEC2 AST plate
Isolate Id.	AMI	AMP	AZI	CAZ	CHL	CIP	COL	CTX	GEN	MER	NAL	SMX	TET	TIG	TMP	CAZ-C	CAZ	CTX-C	CTX	ETP	FEP	FOX	IMI	MER	TEM
1	< = 4	2	8	< = 0.25	<=8	0.03	< = 1	< = 0.25	< = 0.5	<=0.03	< = 4	<=8	< = 2	< = 0.25	0.5
2	< = 4	> 32	8	< = 0.25	<=8	8	< = 1	< = 0.25	< = 0.5	<=0.03	>64	<=8	> 32	< = 0.25	0.5
3	< = 4	> 32	8	< = 0.25	<=8	< = 0.015	< = 1	< = 0.25	< = 0.5	<=0.03	< = 4	>512	< = 2	< = 0.25	>16
4	< = 4	> 32	8	4	<=8	0.03	< = 1	2	< = 0.5	<=0.03	< = 4	>512	< = 2	< = 0.25	>16	4	4	1	2	< = 0.015	0.12	32	0.25	<=0.03	4
5	< = 4	> 32	8	< = 0.25	<=8	< = 0.015	< = 1	< = 0.25	< = 0.5	<=0.03	< = 4	>512	> 32	< = 0.25	>16
6	< = 4	> 32	8	< = 0.25	<=8	< = 0.015	< = 1	< = 0.25	< = 0.5	<=0.03	< = 4	>512	< = 2	< = 0.25	>16
7	< = 4	< = 1	< = 2	< = 0.25	<=8	< = 0.015	< = 1	< = 0.25	< = 0.5	<=0.03	< = 4	<=8	< = 2	< = 0.25	< = 0.25
8	< = 4	4	4	< = 0.25	<=8	0.03	< = 1	< = 0.25	< = 0.5	<=0.03	< = 4	<=8	< = 2	< = 0.25	0.5
9	< = 4	2	8	< = 0.25	<=8	< = 0.015	< = 1	< = 0.25	< = 0.5	<=0.03	< = 4	<=8	< = 2	< = 0.25	< = 0.25
10	< = 4	2	8	< = 0.25	<=8	< = 0.015	< = 1	< = 0.25	< = 0.5	<=0.03	< = 4	<=8	< = 2	< = 0.25	0.5
11	< = 4	2	8	< = 0.25	<=8	< = 0.015	< = 1	< = 0.25	< = 0.5	<=0.03	< = 4	<=8	< = 2	< = 0.25	0.5
12	< = 4	> 32	8	< = 0.25	>64	>8	< = 1	< = 0.25	< = 0.5	<=0.03	>64	>512	> 32	< = 0.25	>16
13	< = 4	> 32	8	< = 0.25	<=8	< = 0.015	< = 1	< = 0.25	< = 0.5	<=0.03	< = 4	>512	< = 2	< = 0.25	>16
14	< = 4	2	4	< = 0.25	<=8	< = 0.015	< = 1	< = 0.25	< = 0.5	<=0.03	< = 4	<=8	< = 2	< = 0.25	< = 0.25
15	< = 4	4	8	< = 0.25	<=8	< = 0.015	< = 1	< = 0.25	< = 0.5	<=0.03	< = 4	<=8	< = 2	< = 0.25	< = 0.25
16	< = 4	2	4	< = 0.25	<=8	0.03	< = 1	< = 0.25	< = 0.5	<=0.03	< = 4	<=8	< = 2	< = 0.25	< = 0.25
17	< = 4	> 32	8	< = 0.25	< = 0.25	<=8	< = 0.015	< = 1	< = 0.5	<=0.03	< = 4	<=8	> 32	< = 0.25	0.5
18	< = 4	> 32	8	< = 0.25	>64	0.03	< = 1	< = 0.25	< = 0.5	<=0.03	< = 4	>512	> 32	< = 0.25	>16
19	< = 4	4	8	< = 0.25	16	0.03	< = 1	< = 0.25	< = 0.5	<=0.03	< = 4	<=8	< = 2	< = 0.25	< = 0.25
20	< = 4	4	4	< = 0.25	<=8	< = 0.015	< = 1	< = 0.25	< = 0.5	<=0.03	< = 4	<=8	< = 2	< = 0.25	< = 0.25
21	< = 4	4	8	< = 0.25	< = 0.25	<=8	0.03	< = 1	< = 0.5	<=0.03	< = 4	<=8	< = 2	< = 0.25	< = 0.25
22	< = 4	2	8	< = 0.25	< = 0.25	<=8	< = 0.015	< = 1	< = 0.5	<=0.03	< = 4	<=8	< = 2	< = 0.25	< = 0.25
23	< = 4	4	8	< = 0.25	<=8	< = 0.015	< = 1	< = 0.25	1	<=0.03	< = 4	<=8	< = 2	< = 0.25	< = 0.25
24	< = 4	< = 1	< = 2	< = 0.25	<=8	0.25	< = 1	< = 0.25	< = 0.5	<=0.03	32	>512	< = 2	< = 0.25	>16
25	< = 4	4	4	< = 0.25	<=8	< = 0.015	< = 1	< = 0.25	< = 0.5	<=0.03	< = 4	<=8	< = 2	< = 0.25	< = 0.25
26	< = 4	4	16	< = 0.25	<=8	0.06	< = 1	< = 0.25	< = 0.5	<=0.03	< = 4	16	< = 2	< = 0.25	0.5
27	< = 4	4	8	< = 0.25	<=8	< = 0.015	< = 1	< = 0.25	< = 0.5	<=0.03	< = 4	<=8	< = 2	< = 0.25	< = 0.25
28	< = 4	> 32	8	1	>64	< = 0.015	< = 1	>4	16	<=0.03	< = 4	>512	> 32	0.5	>16	<=0.12	1	<=0.06	32	< = 0.015	2	2	<=0.12	<=0.03	4
29	< = 4	> 32	8	< = 0.25	<=8	0.03	< = 1	< = 0.25	< = 0.5	<=0.03	< = 4	>512	> 32	< = 0.25	< = 0.25
30	< = 4	4	8	< = 0.25	<=8	< = 0.015	< = 1	< = 0.25	< = 0.5	<=0.03	< = 4	<=8	< = 2	< = 0.25	< = 0.25
31	< = 4	2	4	< = 0.25	<=8	0.03	< = 1	< = 0.25	< = 0.5	<=0.03	< = 4	<=8	< = 2	< = 0.25	< = 0.25
32	< = 4	> 32	8	< = 0.25	>64	8	< = 1	< = 0.25	< = 0.5	<=0.03	>64	>512	>32	< = 0.25	>16
EUVSEC3
AMI: Amikacin; AMP: Ampicillin: AZI: Azithromycin: CAZ: Ceftazidime: CHL: Chloramphenicol: CIP: Ciprofloxacin: COL: Colistin: CTX: Cefotaxime: GEN: Gentamicin: MER: Meropenem: NAL: Nalidixic Acid: SMX; Sulfamethoxazole: TET:Tetracycline; TIG: Tigecycline: TMP: Trimethroprim
EUVSEC2
CAZ-C: Ceftazidime / Clavulanic acid: CAZ: Ceftazidime; CTX-C: Cefotaxime / Clavulanic acid; CTX: Cefotaxime / Clavulanic acid: ETP: Ertapenem; FEP: Cefepime; FOX: Cefoxitin; IMI: Imipenem; MER: Meropenem; TEM: Temocillin
